# Supplementary material for: New data on the fauna of the water treaders (Hemiptera, Mesoveliidae) of Korea
Source: Biodivers Data J. 2024 Oct 14;12:e136390. doi: 10.3897/BDJ.12.e136390 (PMC11494210; doi:10.3897/BDJ.12.e136390)
Supplement: XML Treatment for Mesovelia egorovi [file BDJ.12.e136390-treatment1.xml]

<!DOCTYPE tp:taxon-treatment
  PUBLIC "-//TaxonX//DTD Taxonomic Treatment Publishing DTD v0 20100105//EN" "tax-treatment-NSO.dtd">
<tp:taxon-treatment xmlns:tp="http://www.plazi.org/taxpub"><tp:treatment-meta><mixed-citation publication-type="journal"><person-group><name><surname>Yang</surname><given-names>Seokin</given-names></name><name><surname>Kim</surname><given-names>Wonwoong</given-names></name></person-group><article-title>New data on the fauna of the water treaders (<tp:taxon-name><tp:taxon-name-part taxon-name-part-type="order">Hemiptera</tp:taxon-name-part></tp:taxon-name>, <tp:taxon-name><tp:taxon-name-part taxon-name-part-type="family">Mesoveliidae</tp:taxon-name-part></tp:taxon-name>) of Korea</article-title><source>Biodivers Data J</source><day>14</day><month>10</month><year>2024</year><volume>12</volume><pub-id pub-id-type="doi">10.3897/BDJ.12.e136390</pub-id></mixed-citation></tp:treatment-meta><tp:nomenclature><tp:taxon-name>
            <object-id xmlns:xlink="http://www.w3.org/1999/xlink" content-type="arpha" xlink:type="simple">2771447F-E226-5E55-B565-23571B899C1F</object-id>
            <tp:taxon-name-part taxon-name-part-type="genus">Mesovelia</tp:taxon-name-part>
            <tp:taxon-name-part taxon-name-part-type="species">egorovi</tp:taxon-name-part>
          </tp:taxon-name><tp:taxon-authority>Kanyukova, 1981</tp:taxon-authority></tp:nomenclature><tp:treatment-sec sec-type="Distribution"><title>Distribution</title><p>Korea? (GB) (<xref ref-type="bibr" rid="B12020709">Lee et al. 1994</xref>), Japan (Hokkaido, Honshu, Shikoku, Kyushu, Nansei Islands) (<xref ref-type="bibr" rid="B12020752">Miyamoto and Hayashi 1998</xref>, <xref ref-type="bibr" rid="B12135649">Noishiki 2020</xref>, <xref ref-type="bibr" rid="B12020838">Watanabe 2020</xref>, <xref ref-type="bibr" rid="B12135658">Ito and Nakajima 2021</xref>, <xref ref-type="bibr" rid="B12135684">Mariko et al. 2024</xref>), Russia (Far East: South Sakhalin, Primorsky Krai) (<xref ref-type="bibr" rid="B12020646">Kanyukova 1988</xref>, <xref ref-type="bibr" rid="B12020443">Kanyukova and Egorov 2022</xref>).</p></tp:treatment-sec><tp:treatment-sec sec-type="Notes"><title>Notes</title><p><italic><tp:taxon-name><tp:taxon-name-part taxon-name-part-type="genus" reg="Mesovelia">Mesovelia</tp:taxon-name-part><tp:taxon-name-part taxon-name-part-type="species" reg="egorovi">egorovi</tp:taxon-name-part></tp:taxon-name></italic> was initially recorded from South Korea by <xref ref-type="bibr" rid="B12020709">Lee et al. (1994)</xref>, based on an unspecified number of specimens from Mt. Palgongsan, Gyeongsangbuk-do Province. These specimens were apparently collected from a mountainous habitat, far from the coastline (see <xref ref-type="bibr" rid="B12020443">Kanyukova and Egorov (2022)</xref> for details). However, all known records of <italic><tp:taxon-name><tp:taxon-name-part taxon-name-part-type="genus" reg="Mesovelia">M.</tp:taxon-name-part><tp:taxon-name-part taxon-name-part-type="species" reg="egorovi">egorovi</tp:taxon-name-part></tp:taxon-name></italic> are restricted to salt marshes and estuaries from the Russian Far East (<xref ref-type="bibr" rid="B12020443">Kanyukova and Egorov 2022</xref>) and Hokkaido and Honshu in Japan (<xref ref-type="bibr" rid="B12020752">Miyamoto and Hayashi 1998</xref>, <xref ref-type="bibr" rid="B12020838">Watanabe 2020</xref>). No additional specimens or distributional records of <italic><tp:taxon-name><tp:taxon-name-part taxon-name-part-type="genus" reg="Mesovelia">M.</tp:taxon-name-part><tp:taxon-name-part taxon-name-part-type="species" reg="egorovi">egorovi</tp:taxon-name-part></tp:taxon-name></italic> have been reported in South Korea since its initial report. Based on this evidence, the distributional record of <italic><tp:taxon-name><tp:taxon-name-part taxon-name-part-type="genus" reg="Mesovelia">M.</tp:taxon-name-part><tp:taxon-name-part taxon-name-part-type="species" reg="egorovi">egorovi</tp:taxon-name-part></tp:taxon-name></italic> in South Korea is regarded as doubtful; similar suggestions were made by early authors (<xref ref-type="bibr" rid="B12020548">Aukema et al. 2013</xref>, <xref ref-type="bibr" rid="B12020443">Kanyukova and Egorov 2022</xref>). Collection efforts in salt marshes and lagoons in Goseong, Sokcho and Gangneung, along the north-eastern coastline in South Korea by the authors also failed to locate this species.</p></tp:treatment-sec><ref-list><ref id="B12020709"><element-citation xmlns:xlink="http://www.w3.org/1999/xlink" publication-type="article" xlink:type="simple"><person-group person-group-type="author"><name name-style="western"><surname>Lee</surname><given-names>C. E</given-names></name><name name-style="western"><surname>Miyamoto</surname><given-names>S</given-names></name><name name-style="western"><surname>Kerzhner</surname><given-names>I. M</given-names></name></person-group><year>1994</year><article-title>Additions and corrections to the list of Korean <tp:taxon-name><tp:taxon-name-part taxon-name-part-type="suborder">Heteroptera</tp:taxon-name-part></tp:taxon-name></article-title><source>Nature and Life (Korea)</source><volume>24</volume><issue>1/2</issue><fpage>1</fpage><lpage>34</lpage></element-citation></ref><ref id="B12020752"><element-citation xmlns:xlink="http://www.w3.org/1999/xlink" publication-type="article" xlink:type="simple"><person-group person-group-type="author"><name name-style="western"><surname>Miyamoto</surname><given-names>S</given-names></name><name name-style="western"><surname>Hayashi</surname><given-names>M</given-names></name></person-group><year>1998</year><article-title>New records of aquatic <tp:taxon-name><tp:taxon-name-part taxon-name-part-type="suborder">Heteroptera</tp:taxon-name-part></tp:taxon-name> from Japan</article-title><source>Japanese Journal of Systematic Entomology</source><volume>4</volume><issue>2</issue><fpage>321</fpage><lpage>323</lpage></element-citation></ref><ref id="B12135649"><element-citation xmlns:xlink="http://www.w3.org/1999/xlink" publication-type="article" xlink:type="simple"><person-group person-group-type="author"><name name-style="western"><surname>Noishiki</surname><given-names>A</given-names></name></person-group><year>2020</year><article-title>奄美大島におけるキタミズカメムシの記録 [Distributional record of <italic><tp:taxon-name><tp:taxon-name-part taxon-name-part-type="genus" reg="Mesovelia">Mesovelia</tp:taxon-name-part><tp:taxon-name-part taxon-name-part-type="species" reg="egorovi">egorovi</tp:taxon-name-part></tp:taxon-name></italic> Kanyukova, 1981 (<tp:taxon-name><tp:taxon-name-part taxon-name-part-type="order">Hemiptera</tp:taxon-name-part></tp:taxon-name>: <tp:taxon-name><tp:taxon-name-part taxon-name-part-type="suborder">Heteroptera</tp:taxon-name-part></tp:taxon-name>: <tp:taxon-name><tp:taxon-name-part taxon-name-part-type="family">Mesoveliidae</tp:taxon-name-part></tp:taxon-name>) from Amami-Oshima Island, Nansei Islands, Japan]</article-title><source>Gekkan-mushi</source><volume>592</volume><fpage>57</fpage><lpage>58</lpage><comment content-type="language">Japanese</comment></element-citation></ref><ref id="B12020838"><element-citation xmlns:xlink="http://www.w3.org/1999/xlink" publication-type="article" xlink:type="simple"><person-group person-group-type="author"><name name-style="western"><surname>Watanabe</surname><given-names>K</given-names></name></person-group><year>2020</year><article-title>A new record of <italic><tp:taxon-name><tp:taxon-name-part taxon-name-part-type="genus" reg="Mesovelia">Mesovelia</tp:taxon-name-part><tp:taxon-name-part taxon-name-part-type="species" reg="egorovi">egorovi</tp:taxon-name-part></tp:taxon-name></italic> Kanyukova, 1981 from Okayama Prefecture, Japan</article-title><source>Rostria</source><volume>65</volume><fpage>57</fpage><lpage>58</lpage></element-citation></ref><ref id="B12135658"><element-citation xmlns:xlink="http://www.w3.org/1999/xlink" publication-type="article" xlink:type="simple"><person-group person-group-type="author"><name name-style="western"><surname>Ito</surname><given-names>R</given-names></name><name name-style="western"><surname>Nakajima</surname><given-names>J</given-names></name></person-group><year>2021</year><article-title>九州本土初記録のキタミズカメムシ [New records of <italic><tp:taxon-name><tp:taxon-name-part taxon-name-part-type="genus" reg="Mesovelia">Mesovelia</tp:taxon-name-part><tp:taxon-name-part taxon-name-part-type="species" reg="egorovi">egorovi</tp:taxon-name-part></tp:taxon-name></italic> Kanyukova from Kyushu, Japan]</article-title><source>Rostria</source><volume>66</volume><fpage>63</fpage><lpage>65</lpage><comment content-type="language">Japanese</comment></element-citation></ref><ref id="B12135684"><element-citation xmlns:xlink="http://www.w3.org/1999/xlink" publication-type="article" xlink:type="simple"><person-group person-group-type="author"><name name-style="western"><surname>Mariko</surname><given-names>K</given-names></name><name name-style="western"><surname>Aoyagi</surname><given-names>Y</given-names></name><name name-style="western"><surname>Hosaka</surname><given-names>K</given-names></name><name name-style="western"><surname>Aiso</surname><given-names>T</given-names></name></person-group><year>2024</year><article-title>四国初記録となるキタミズカメムシ（カメムシ目： ミズカメムシ科）の高知県からの発見[A new distributional record of <italic><tp:taxon-name><tp:taxon-name-part taxon-name-part-type="genus" reg="Mesovelia">Mesovelia</tp:taxon-name-part><tp:taxon-name-part taxon-name-part-type="species" reg="egorovi">egorovi</tp:taxon-name-part></tp:taxon-name></italic> Kanyukova, 1981 from Kochi Prefecture, Shikoku, Japan]</article-title><source>Japanese Journal of Entomology (New Series)</source><volume>27</volume><issue>3</issue><fpage>125</fpage><lpage>127</lpage><comment content-type="language">Japanese</comment></element-citation></ref><ref id="B12020646"><element-citation xmlns:xlink="http://www.w3.org/1999/xlink" publication-type="chapter" xlink:type="simple"><person-group person-group-type="author"><name name-style="western"><surname>Kanyukova</surname><given-names>EV</given-names></name></person-group><year>1988</year><chapter-title>Infraorder Gerromorpha 12. Family Mesoveliidae</chapter-title><person-group person-group-type="editor"><name name-style="western"><surname>Ler</surname><given-names>P. A</given-names></name></person-group><source>Opredelitel’ nasekomykh Dal’nego Vostoka SSSR</source><volume>Vol. 2. Homoptera and Heteroptera</volume><publisher-name>Nauka</publisher-name><publisher-loc>Leningrad</publisher-loc><size units="page">30-31</size><comment content-type="language">Russian</comment></element-citation></ref><ref id="B12020443"><element-citation xmlns:xlink="http://www.w3.org/1999/xlink" publication-type="article" xlink:type="simple"><person-group person-group-type="author"><name name-style="western"><surname>Kanyukova</surname><given-names>E. V.</given-names></name><name name-style="western"><surname>Egorov</surname><given-names>A. B.</given-names></name></person-group><year>2022</year><article-title>New data on <italic><tp:taxon-name><tp:taxon-name-part taxon-name-part-type="genus" reg="Mesovelia">Mesovelia</tp:taxon-name-part><tp:taxon-name-part taxon-name-part-type="species" reg="egorovi">egorovi</tp:taxon-name-part></tp:taxon-name></italic> Kanyukova, 1981 (<tp:taxon-name><tp:taxon-name-part taxon-name-part-type="order">Hemiptera</tp:taxon-name-part></tp:taxon-name>, <tp:taxon-name><tp:taxon-name-part taxon-name-part-type="suborder">Heteroptera</tp:taxon-name-part></tp:taxon-name>: <tp:taxon-name><tp:taxon-name-part taxon-name-part-type="family">Mesoveliidae</tp:taxon-name-part></tp:taxon-name>) from the Far Eastern Estuaries</article-title><source>Entomological Review</source><volume>102</volume><issue>4</issue><fpage>458</fpage><lpage>468</lpage><pub-id pub-id-type="doi">10.1134/s0013873822040042</pub-id></element-citation></ref><ref id="B12020548"><element-citation xmlns:xlink="http://www.w3.org/1999/xlink" publication-type="book" xlink:type="simple"><person-group person-group-type="author"><name name-style="western"><surname>Aukema</surname><given-names>B</given-names></name><name name-style="western"><surname>Rieger</surname><given-names>C</given-names></name><name name-style="western"><surname>Rabitsch</surname><given-names>W</given-names></name></person-group><year>2013</year><source>Catalogue of the <tp:taxon-name><tp:taxon-name-part taxon-name-part-type="suborder">Heteroptera</tp:taxon-name-part></tp:taxon-name> of the Palaearctic Region</source><volume>Volume 6. supplement</volume><publisher-name>The Netherlands Entomological Society</publisher-name><publisher-loc>Amsterdam</publisher-loc><size units="page">629</size></element-citation></ref></ref-list></tp:taxon-treatment>
