# Supplementary material for: New data on the fauna of the water treaders (Hemiptera, Mesoveliidae) of Korea
Source: Biodivers Data J. 2024 Oct 14;12:e136390. doi: 10.3897/BDJ.12.e136390 (PMC11494210; doi:10.3897/BDJ.12.e136390)
Supplement: XML Treatment for Mesovelia vittigera [file BDJ.12.e136390-treatment3.xml]

<!DOCTYPE tp:taxon-treatment
  PUBLIC "-//TaxonX//DTD Taxonomic Treatment Publishing DTD v0 20100105//EN" "tax-treatment-NSO.dtd">
<tp:taxon-treatment xmlns:tp="http://www.plazi.org/taxpub"><tp:treatment-meta><mixed-citation publication-type="journal"><person-group><name><surname>Yang</surname><given-names>Seokin</given-names></name><name><surname>Kim</surname><given-names>Wonwoong</given-names></name></person-group><article-title>New data on the fauna of the water treaders (<tp:taxon-name><tp:taxon-name-part taxon-name-part-type="order">Hemiptera</tp:taxon-name-part></tp:taxon-name>, <tp:taxon-name><tp:taxon-name-part taxon-name-part-type="family">Mesoveliidae</tp:taxon-name-part></tp:taxon-name>) of Korea</article-title><source>Biodivers Data J</source><day>14</day><month>10</month><year>2024</year><volume>12</volume><pub-id pub-id-type="doi">10.3897/BDJ.12.e136390</pub-id></mixed-citation></tp:treatment-meta><tp:nomenclature><tp:taxon-name>
            <object-id xmlns:xlink="http://www.w3.org/1999/xlink" content-type="arpha" xlink:type="simple">BE633527-1305-5625-A7DA-E89588DEA14E</object-id>
            <tp:taxon-name-part taxon-name-part-type="genus">Mesovelia</tp:taxon-name-part>
            <tp:taxon-name-part taxon-name-part-type="species">vittigera</tp:taxon-name-part>
          </tp:taxon-name><tp:taxon-authority>Horváth, 1895</tp:taxon-authority></tp:nomenclature><tp:treatment-sec sec-type="materials"><title>Materials</title><list list-type="alpha-lower" list-content="occurrences"><list-item><p><bold>Type status:</bold> <named-content xmlns:xlink="http://www.w3.org/1999/xlink" content-type="dwc:typeStatus" xlink:type="simple">Other material</named-content>. <bold>Occurrence:</bold> recordedBy: <named-content xmlns:xlink="http://www.w3.org/1999/xlink" content-type="dwc:recordedBy" xlink:type="simple">Seokin Yang &amp; Wonwoong Kim</named-content>; individualCount: <named-content xmlns:xlink="http://www.w3.org/1999/xlink" content-type="dwc:individualCount" xlink:type="simple">5</named-content>; sex: <named-content xmlns:xlink="http://www.w3.org/1999/xlink" content-type="dwc:sex" xlink:type="simple">4♂, 1♀</named-content>; lifeStage: <named-content xmlns:xlink="http://www.w3.org/1999/xlink" content-type="dwc:lifeStage" xlink:type="simple">adult</named-content>; occurrenceID: <named-content xmlns:xlink="http://www.w3.org/1999/xlink" content-type="dwc:occurrenceID" xlink:type="simple">5ED47349-A7AA-5E00-AA65-53427BF4139A</named-content>; <bold>Taxon:</bold> scientificName: <named-content xmlns:xlink="http://www.w3.org/1999/xlink" content-type="dwc:scientificName" xlink:type="simple"><italic><tp:taxon-name><tp:taxon-name-part taxon-name-part-type="genus" reg="Mesovelia">Mesovelia</tp:taxon-name-part><tp:taxon-name-part taxon-name-part-type="species" reg="vittigera">vittigera</tp:taxon-name-part></tp:taxon-name></italic> Horváth, 1895</named-content>; family: <named-content xmlns:xlink="http://www.w3.org/1999/xlink" content-type="dwc:family" xlink:type="simple"><tp:taxon-name><tp:taxon-name-part taxon-name-part-type="family">Mesoveliidae</tp:taxon-name-part></tp:taxon-name></named-content>; genus: <named-content xmlns:xlink="http://www.w3.org/1999/xlink" content-type="dwc:genus" xlink:type="simple"><tp:taxon-name><tp:taxon-name-part taxon-name-part-type="genus">Mesovelia</tp:taxon-name-part></tp:taxon-name></named-content>; specificEpithet: <named-content xmlns:xlink="http://www.w3.org/1999/xlink" content-type="dwc:specificEpithet" xlink:type="simple"><italic><tp:taxon-name><tp:taxon-name-part taxon-name-part-type="genus" reg="Mesovelia"/><tp:taxon-name-part taxon-name-part-type="species" reg="vittigera">vittigera</tp:taxon-name-part></tp:taxon-name></italic></named-content>; scientificNameAuthorship: <named-content xmlns:xlink="http://www.w3.org/1999/xlink" content-type="dwc:scientificNameAuthorship" xlink:type="simple">Horváth, 1895</named-content>; <bold>Location:</bold> country: <named-content xmlns:xlink="http://www.w3.org/1999/xlink" content-type="dwc:country" xlink:type="simple">Republic of Korea</named-content>; stateProvince: <named-content xmlns:xlink="http://www.w3.org/1999/xlink" content-type="dwc:stateProvince" xlink:type="simple">Gyeonggi-do</named-content>; locality: <named-content xmlns:xlink="http://www.w3.org/1999/xlink" content-type="dwc:locality" xlink:type="simple">Ilsan Lake Park (<named-content content-type="dwc:verbatimCoordinates" xlink:type="simple">37.661108, 126.762026</named-content>), Goyang-si</named-content>; <bold>Identification:</bold> identifiedBy: <named-content xmlns:xlink="http://www.w3.org/1999/xlink" content-type="dwc:identifiedBy" xlink:type="simple">Seokin Yang &amp; Wonwoong Kim</named-content>; <bold>Event:</bold> eventDate: <named-content xmlns:xlink="http://www.w3.org/1999/xlink" content-type="dwc:eventDate" xlink:type="simple">21.v.2024</named-content></p></list-item><list-item><p><bold>Type status:</bold> <named-content xmlns:xlink="http://www.w3.org/1999/xlink" content-type="dwc:typeStatus" xlink:type="simple">Other material</named-content>. <bold>Occurrence:</bold> recordedBy: <named-content xmlns:xlink="http://www.w3.org/1999/xlink" content-type="dwc:recordedBy" xlink:type="simple">Seokin Yang &amp; Wonwoong Kim</named-content>; individualCount: <named-content xmlns:xlink="http://www.w3.org/1999/xlink" content-type="dwc:individualCount" xlink:type="simple">7</named-content>; sex: <named-content xmlns:xlink="http://www.w3.org/1999/xlink" content-type="dwc:sex" xlink:type="simple">3♂, 4♀ (1♂ macropterous)</named-content>; lifeStage: <named-content xmlns:xlink="http://www.w3.org/1999/xlink" content-type="dwc:lifeStage" xlink:type="simple">adult</named-content>; occurrenceID: <named-content xmlns:xlink="http://www.w3.org/1999/xlink" content-type="dwc:occurrenceID" xlink:type="simple">6E830790-0AE6-50FA-B8C0-3C9496F584C0</named-content>; <bold>Taxon:</bold> scientificName: <named-content xmlns:xlink="http://www.w3.org/1999/xlink" content-type="dwc:scientificName" xlink:type="simple"><italic><tp:taxon-name><tp:taxon-name-part taxon-name-part-type="genus" reg="Mesovelia">Mesovelia</tp:taxon-name-part><tp:taxon-name-part taxon-name-part-type="species" reg="vittigera">vittigera</tp:taxon-name-part></tp:taxon-name></italic> Horváth, 1895</named-content>; family: <named-content xmlns:xlink="http://www.w3.org/1999/xlink" content-type="dwc:family" xlink:type="simple"><tp:taxon-name><tp:taxon-name-part taxon-name-part-type="family">Mesoveliidae</tp:taxon-name-part></tp:taxon-name></named-content>; genus: <named-content xmlns:xlink="http://www.w3.org/1999/xlink" content-type="dwc:genus" xlink:type="simple"><tp:taxon-name><tp:taxon-name-part taxon-name-part-type="genus">Mesovelia</tp:taxon-name-part></tp:taxon-name></named-content>; specificEpithet: <named-content xmlns:xlink="http://www.w3.org/1999/xlink" content-type="dwc:specificEpithet" xlink:type="simple"><italic><tp:taxon-name><tp:taxon-name-part taxon-name-part-type="genus" reg="Mesovelia"/><tp:taxon-name-part taxon-name-part-type="species" reg="vittigera">vittigera</tp:taxon-name-part></tp:taxon-name></italic></named-content>; scientificNameAuthorship: <named-content xmlns:xlink="http://www.w3.org/1999/xlink" content-type="dwc:scientificNameAuthorship" xlink:type="simple">Horváth, 1895</named-content>; <bold>Location:</bold> country: <named-content xmlns:xlink="http://www.w3.org/1999/xlink" content-type="dwc:country" xlink:type="simple">Republic of Korea</named-content>; stateProvince: <named-content xmlns:xlink="http://www.w3.org/1999/xlink" content-type="dwc:stateProvince" xlink:type="simple">Gyeonggi-do</named-content>; locality: <named-content xmlns:xlink="http://www.w3.org/1999/xlink" content-type="dwc:locality" xlink:type="simple">Wangsong Reservoir (<named-content content-type="dwc:verbatimCoordinates" xlink:type="simple">37.3153654, 126.9472773</named-content>), Uiwang-si</named-content>; <bold>Identification:</bold> identifiedBy: <named-content xmlns:xlink="http://www.w3.org/1999/xlink" content-type="dwc:identifiedBy" xlink:type="simple">Seokin Yang &amp; Wonwoong Kim</named-content>; <bold>Event:</bold> eventDate: <named-content xmlns:xlink="http://www.w3.org/1999/xlink" content-type="dwc:eventDate" xlink:type="simple">23.v.2024</named-content></p></list-item><list-item><p><bold>Type status:</bold> <named-content xmlns:xlink="http://www.w3.org/1999/xlink" content-type="dwc:typeStatus" xlink:type="simple">Other material</named-content>. <bold>Occurrence:</bold> recordedBy: <named-content xmlns:xlink="http://www.w3.org/1999/xlink" content-type="dwc:recordedBy" xlink:type="simple">Seokin Yang &amp; Wonwoong Kim</named-content>; individualCount: <named-content xmlns:xlink="http://www.w3.org/1999/xlink" content-type="dwc:individualCount" xlink:type="simple">6</named-content>; sex: <named-content xmlns:xlink="http://www.w3.org/1999/xlink" content-type="dwc:sex" xlink:type="simple">5♂, 1♀</named-content>; lifeStage: <named-content xmlns:xlink="http://www.w3.org/1999/xlink" content-type="dwc:lifeStage" xlink:type="simple">adult</named-content>; occurrenceID: <named-content xmlns:xlink="http://www.w3.org/1999/xlink" content-type="dwc:occurrenceID" xlink:type="simple">DE21B38F-1B34-5C0E-A56E-F3E3E5F67FF8</named-content>; <bold>Taxon:</bold> scientificName: <named-content xmlns:xlink="http://www.w3.org/1999/xlink" content-type="dwc:scientificName" xlink:type="simple"><italic><tp:taxon-name><tp:taxon-name-part taxon-name-part-type="genus" reg="Mesovelia">Mesovelia</tp:taxon-name-part><tp:taxon-name-part taxon-name-part-type="species" reg="vittigera">vittigera</tp:taxon-name-part></tp:taxon-name></italic> Horváth, 1895</named-content>; family: <named-content xmlns:xlink="http://www.w3.org/1999/xlink" content-type="dwc:family" xlink:type="simple"><tp:taxon-name><tp:taxon-name-part taxon-name-part-type="family">Mesoveliidae</tp:taxon-name-part></tp:taxon-name></named-content>; genus: <named-content xmlns:xlink="http://www.w3.org/1999/xlink" content-type="dwc:genus" xlink:type="simple"><tp:taxon-name><tp:taxon-name-part taxon-name-part-type="genus">Mesovelia</tp:taxon-name-part></tp:taxon-name></named-content>; specificEpithet: <named-content xmlns:xlink="http://www.w3.org/1999/xlink" content-type="dwc:specificEpithet" xlink:type="simple"><italic><tp:taxon-name><tp:taxon-name-part taxon-name-part-type="genus" reg="Mesovelia"/><tp:taxon-name-part taxon-name-part-type="species" reg="vittigera">vittigera</tp:taxon-name-part></tp:taxon-name></italic></named-content>; scientificNameAuthorship: <named-content xmlns:xlink="http://www.w3.org/1999/xlink" content-type="dwc:scientificNameAuthorship" xlink:type="simple">Horváth, 1895</named-content>; <bold>Location:</bold> country: <named-content xmlns:xlink="http://www.w3.org/1999/xlink" content-type="dwc:country" xlink:type="simple">Republic of Korea</named-content>; stateProvince: <named-content xmlns:xlink="http://www.w3.org/1999/xlink" content-type="dwc:stateProvince" xlink:type="simple">Chungcheongnam-do</named-content>; locality: <named-content xmlns:xlink="http://www.w3.org/1999/xlink" content-type="dwc:locality" xlink:type="simple">Jangam-ri (<named-content content-type="dwc:verbatimCoordinates" xlink:type="simple">36.010707, 126.666094</named-content>), Janghang-eup, Seocheon-gun</named-content>; <bold>Identification:</bold> identifiedBy: <named-content xmlns:xlink="http://www.w3.org/1999/xlink" content-type="dwc:identifiedBy" xlink:type="simple">Seokin Yang &amp; Wonwoong Kim</named-content>; <bold>Event:</bold> eventDate: <named-content xmlns:xlink="http://www.w3.org/1999/xlink" content-type="dwc:eventDate" xlink:type="simple">19.vi.2024</named-content></p></list-item><list-item><p><bold>Type status:</bold> <named-content xmlns:xlink="http://www.w3.org/1999/xlink" content-type="dwc:typeStatus" xlink:type="simple">Other material</named-content>. <bold>Occurrence:</bold> recordedBy: <named-content xmlns:xlink="http://www.w3.org/1999/xlink" content-type="dwc:recordedBy" xlink:type="simple">Seokin Yang</named-content>; individualCount: <named-content xmlns:xlink="http://www.w3.org/1999/xlink" content-type="dwc:individualCount" xlink:type="simple">2</named-content>; sex: <named-content xmlns:xlink="http://www.w3.org/1999/xlink" content-type="dwc:sex" xlink:type="simple">2♀</named-content>; lifeStage: <named-content xmlns:xlink="http://www.w3.org/1999/xlink" content-type="dwc:lifeStage" xlink:type="simple">adult</named-content>; occurrenceID: <named-content xmlns:xlink="http://www.w3.org/1999/xlink" content-type="dwc:occurrenceID" xlink:type="simple">65FA577A-09F1-5DEA-B075-DF98390875CC</named-content>; <bold>Taxon:</bold> scientificName: <named-content xmlns:xlink="http://www.w3.org/1999/xlink" content-type="dwc:scientificName" xlink:type="simple"><italic><tp:taxon-name><tp:taxon-name-part taxon-name-part-type="genus" reg="Mesovelia">Mesovelia</tp:taxon-name-part><tp:taxon-name-part taxon-name-part-type="species" reg="vittigera">vittigera</tp:taxon-name-part></tp:taxon-name></italic> Horváth, 1895</named-content>; family: <named-content xmlns:xlink="http://www.w3.org/1999/xlink" content-type="dwc:family" xlink:type="simple"><tp:taxon-name><tp:taxon-name-part taxon-name-part-type="family">Mesoveliidae</tp:taxon-name-part></tp:taxon-name></named-content>; genus: <named-content xmlns:xlink="http://www.w3.org/1999/xlink" content-type="dwc:genus" xlink:type="simple"><tp:taxon-name><tp:taxon-name-part taxon-name-part-type="genus">Mesovelia</tp:taxon-name-part></tp:taxon-name></named-content>; specificEpithet: <named-content xmlns:xlink="http://www.w3.org/1999/xlink" content-type="dwc:specificEpithet" xlink:type="simple"><italic><tp:taxon-name><tp:taxon-name-part taxon-name-part-type="genus" reg="Mesovelia"/><tp:taxon-name-part taxon-name-part-type="species" reg="vittigera">vittigera</tp:taxon-name-part></tp:taxon-name></italic></named-content>; scientificNameAuthorship: <named-content xmlns:xlink="http://www.w3.org/1999/xlink" content-type="dwc:scientificNameAuthorship" xlink:type="simple">Horváth, 1895</named-content>; <bold>Location:</bold> country: <named-content xmlns:xlink="http://www.w3.org/1999/xlink" content-type="dwc:country" xlink:type="simple">Republic of Korea</named-content>; stateProvince: <named-content xmlns:xlink="http://www.w3.org/1999/xlink" content-type="dwc:stateProvince" xlink:type="simple">Gyeongsangbuk-do</named-content>; locality: <named-content xmlns:xlink="http://www.w3.org/1999/xlink" content-type="dwc:locality" xlink:type="simple">Hahoe-ri (<named-content content-type="dwc:verbatimCoordinates" xlink:type="simple">36.537252, 128.527654</named-content>), Pungcheon-myeon, Andong-si</named-content>; <bold>Identification:</bold> identifiedBy: <named-content xmlns:xlink="http://www.w3.org/1999/xlink" content-type="dwc:identifiedBy" xlink:type="simple">Seokin Yang &amp; Wonwoong Kim</named-content>; <bold>Event:</bold> eventDate: <named-content xmlns:xlink="http://www.w3.org/1999/xlink" content-type="dwc:eventDate" xlink:type="simple">27.vi.2024</named-content></p></list-item><list-item><p><bold>Type status:</bold> <named-content xmlns:xlink="http://www.w3.org/1999/xlink" content-type="dwc:typeStatus" xlink:type="simple">Other material</named-content>. <bold>Occurrence:</bold> recordedBy: <named-content xmlns:xlink="http://www.w3.org/1999/xlink" content-type="dwc:recordedBy" xlink:type="simple">Seokin Yang</named-content>; individualCount: <named-content xmlns:xlink="http://www.w3.org/1999/xlink" content-type="dwc:individualCount" xlink:type="simple">5</named-content>; sex: <named-content xmlns:xlink="http://www.w3.org/1999/xlink" content-type="dwc:sex" xlink:type="simple">3♂, 2♀</named-content>; lifeStage: <named-content xmlns:xlink="http://www.w3.org/1999/xlink" content-type="dwc:lifeStage" xlink:type="simple">adult</named-content>; occurrenceID: <named-content xmlns:xlink="http://www.w3.org/1999/xlink" content-type="dwc:occurrenceID" xlink:type="simple">615085FA-186F-5AC6-AA87-E23C4EAA64B7</named-content>; <bold>Taxon:</bold> scientificName: <named-content xmlns:xlink="http://www.w3.org/1999/xlink" content-type="dwc:scientificName" xlink:type="simple"><italic><tp:taxon-name><tp:taxon-name-part taxon-name-part-type="genus" reg="Mesovelia">Mesovelia</tp:taxon-name-part><tp:taxon-name-part taxon-name-part-type="species" reg="vittigera">vittigera</tp:taxon-name-part></tp:taxon-name></italic> Horváth, 1895</named-content>; family: <named-content xmlns:xlink="http://www.w3.org/1999/xlink" content-type="dwc:family" xlink:type="simple"><tp:taxon-name><tp:taxon-name-part taxon-name-part-type="family">Mesoveliidae</tp:taxon-name-part></tp:taxon-name></named-content>; genus: <named-content xmlns:xlink="http://www.w3.org/1999/xlink" content-type="dwc:genus" xlink:type="simple"><tp:taxon-name><tp:taxon-name-part taxon-name-part-type="genus">Mesovelia</tp:taxon-name-part></tp:taxon-name></named-content>; specificEpithet: <named-content xmlns:xlink="http://www.w3.org/1999/xlink" content-type="dwc:specificEpithet" xlink:type="simple"><italic><tp:taxon-name><tp:taxon-name-part taxon-name-part-type="genus" reg="Mesovelia"/><tp:taxon-name-part taxon-name-part-type="species" reg="vittigera">vittigera</tp:taxon-name-part></tp:taxon-name></italic></named-content>; scientificNameAuthorship: <named-content xmlns:xlink="http://www.w3.org/1999/xlink" content-type="dwc:scientificNameAuthorship" xlink:type="simple">Horváth, 1895</named-content>; <bold>Location:</bold> country: <named-content xmlns:xlink="http://www.w3.org/1999/xlink" content-type="dwc:country" xlink:type="simple">Republic of Korea</named-content>; stateProvince: <named-content xmlns:xlink="http://www.w3.org/1999/xlink" content-type="dwc:stateProvince" xlink:type="simple">Jeollanam-do</named-content>; locality: <named-content xmlns:xlink="http://www.w3.org/1999/xlink" content-type="dwc:locality" xlink:type="simple">Ganmun-ri (<named-content content-type="dwc:verbatimCoordinates" xlink:type="simple">35.180378, 127.543011</named-content>), Ganjeon-myeon, Gurye-gun</named-content>; <bold>Identification:</bold> identifiedBy: <named-content xmlns:xlink="http://www.w3.org/1999/xlink" content-type="dwc:identifiedBy" xlink:type="simple">Seokin Yang &amp; Wonwoong Kim</named-content>; <bold>Event:</bold> eventDate: <named-content xmlns:xlink="http://www.w3.org/1999/xlink" content-type="dwc:eventDate" xlink:type="simple">16.vi.2024</named-content></p></list-item></list></tp:treatment-sec><tp:treatment-sec sec-type="Distribution"><title>Distribution</title><p>Widespread in the Palaearctic Region (<xref ref-type="bibr" rid="B12020604">Andersen 1995</xref>). In East Asia: Korea (CN, GG, GB, GN, GW, JJ, JN, Seoul) (<xref ref-type="bibr" rid="B12020684">Kwon et al. 2001</xref>), China (north-western, south-eastern, south-western) (<xref ref-type="bibr" rid="B12020604">Andersen 1995</xref>, <xref ref-type="bibr" rid="B12020574">Jorigtoo and Qi 1996</xref>), Japan (Honshu, Shikoku, Kyushu, Tsushima Island, Nansei Islands) (<xref ref-type="bibr" rid="B12135676">Hayashi and Miyamoto 2018</xref>, <xref ref-type="bibr" rid="B12020779">Nakajima et al. 2020</xref>), Taiwan (<xref ref-type="bibr" rid="B12020604">Andersen 1995</xref>), Russia (Far East: Primorsky Krai) (<xref ref-type="bibr" rid="B12020646">Kanyukova 1988</xref>).</p></tp:treatment-sec><tp:treatment-sec sec-type="Biology"><title>Biology</title><p>In South Korea, <italic><tp:taxon-name><tp:taxon-name-part taxon-name-part-type="genus" reg="Mesovelia">M.</tp:taxon-name-part><tp:taxon-name-part taxon-name-part-type="species" reg="vittigera">vittigera</tp:taxon-name-part></tp:taxon-name></italic> inhabited a wide range of freshwater habitats including lakes, reservoirs, rice paddies and brackish ponds. All confirmed habitats were still waterbodies with abundant floating vegetation, some were highly stagnant, densely covered with algal blooms (Fig. <xref ref-type="fig" rid="F12020861">2</xref>A).</p></tp:treatment-sec><tp:treatment-sec sec-type="Notes"><title>Notes</title><p>This species was initially recognised from Korea by <xref ref-type="bibr" rid="B12020820">Tanaka (1937)</xref> as <italic><tp:taxon-name><tp:taxon-name-part taxon-name-part-type="genus" reg="Mesovelia">Mesovelia</tp:taxon-name-part><tp:taxon-name-part taxon-name-part-type="species" reg="orientalis">orientalis</tp:taxon-name-part></tp:taxon-name></italic> Kirkaldy, 1901, who subsequently provided distributional information from 淸凉里, 京城 (= currently Cheongnyangni, Seoul) (<xref ref-type="bibr" rid="B12020829">Tanaka 1939</xref>). <xref ref-type="bibr" rid="B12020761">Miyamoto and Lee (1963)</xref> and <xref ref-type="bibr" rid="B12020770">Miyamoto and Lee (1966)</xref> provided further occurrence records from Gyeongsang Province and Jeju island, respectively. Until the mid-1980s, this species was referred to as <italic><tp:taxon-name><tp:taxon-name-part taxon-name-part-type="genus" reg="Mesovelia">M.</tp:taxon-name-part><tp:taxon-name-part taxon-name-part-type="species" reg="orientalis">orientalis</tp:taxon-name-part></tp:taxon-name></italic> in various Korean literature, despite the early synonymisation with <italic><tp:taxon-name><tp:taxon-name-part taxon-name-part-type="genus" reg="Mesovelia">Mesovelia</tp:taxon-name-part><tp:taxon-name-part taxon-name-part-type="species" reg="vittigera">vittigera</tp:taxon-name-part></tp:taxon-name></italic> Horváth, 1895 by <xref ref-type="bibr" rid="B12020565">Horváth (1915)</xref>. The <xref ref-type="bibr" rid="B12020735">Ministry of Education (1988)</xref> listed both <italic><tp:taxon-name><tp:taxon-name-part taxon-name-part-type="genus" reg="Mesovelia">M.</tp:taxon-name-part><tp:taxon-name-part taxon-name-part-type="species" reg="orientalis">orientalis</tp:taxon-name-part></tp:taxon-name></italic> and <italic><tp:taxon-name><tp:taxon-name-part taxon-name-part-type="genus" reg="Mesovelia">M.</tp:taxon-name-part><tp:taxon-name-part taxon-name-part-type="species" reg="vittigera">vittigera</tp:taxon-name-part></tp:taxon-name></italic> and provided a new Korean vernacular name for <italic><tp:taxon-name><tp:taxon-name-part taxon-name-part-type="genus" reg="Mesovelia">M.</tp:taxon-name-part><tp:taxon-name-part taxon-name-part-type="species" reg="vittigera">vittigera</tp:taxon-name-part></tp:taxon-name></italic>; however, the figure of <italic><tp:taxon-name><tp:taxon-name-part taxon-name-part-type="genus" reg="Mesovelia">M.</tp:taxon-name-part><tp:taxon-name-part taxon-name-part-type="species" reg="vittigera">vittigera</tp:taxon-name-part></tp:taxon-name></italic> (p. 410, fig. 14) actually depicts a nymph of a <italic><tp:taxon-name><tp:taxon-name-part taxon-name-part-type="genus" reg="Mesovelia">Mesovelia</tp:taxon-name-part></tp:taxon-name></italic> species, making the identification unstable. <xref ref-type="bibr" rid="B12020847">Yoon (1995)</xref> adopted the same information (p. 111, figs. 4-28 and 29) without modification. In contrast, <xref ref-type="bibr" rid="B12020700">Lee and Kwon (1991)</xref> and <xref ref-type="bibr" rid="B12020684">Kwon et al. (2001)</xref> listed only <italic><tp:taxon-name><tp:taxon-name-part taxon-name-part-type="genus" reg="Mesovelia">M.</tp:taxon-name-part><tp:taxon-name-part taxon-name-part-type="species" reg="vittigera">vittigera</tp:taxon-name-part></tp:taxon-name></italic>, recognising <italic><tp:taxon-name><tp:taxon-name-part taxon-name-part-type="genus" reg="Mesovelia">M.</tp:taxon-name-part><tp:taxon-name-part taxon-name-part-type="species" reg="orientalis">orientalis</tp:taxon-name-part></tp:taxon-name></italic> as invalid. This information was followed by later Korean checklists (<xref ref-type="bibr" rid="B12020718">Lee et al. 2013</xref>, <xref ref-type="bibr" rid="B12020676">Korean Society of Applied Entomology and The Entomological Society of Korea 2021</xref>, <xref ref-type="bibr" rid="B12020812">National Institute of Biological Resources 2023</xref>).</p><p>Historical distributional records of <tp:taxon-name><tp:taxon-name-part taxon-name-part-type="family">Mesoveliidae</tp:taxon-name-part></tp:taxon-name> in most Korean literature (except for <italic><tp:taxon-name><tp:taxon-name-part taxon-name-part-type="genus" reg="Mesovelia">M.</tp:taxon-name-part><tp:taxon-name-part taxon-name-part-type="species" reg="egorovi">egorovi</tp:taxon-name-part></tp:taxon-name></italic> in <xref ref-type="bibr" rid="B12020709">Lee et al. (1994)</xref>) only refer to <italic><tp:taxon-name><tp:taxon-name-part taxon-name-part-type="genus" reg="Mesovelia">M.</tp:taxon-name-part><tp:taxon-name-part taxon-name-part-type="species" reg="vittigera">vittigera</tp:taxon-name-part></tp:taxon-name></italic> (see <xref ref-type="bibr" rid="B12020684">Kwon et al. (2001)</xref> for bibliographic reference). However, our survey has shown that <italic><tp:taxon-name><tp:taxon-name-part taxon-name-part-type="genus" reg="Mesovelia">M.</tp:taxon-name-part><tp:taxon-name-part taxon-name-part-type="species" reg="vittigera">vittigera</tp:taxon-name-part></tp:taxon-name></italic> and <italic><tp:taxon-name><tp:taxon-name-part taxon-name-part-type="genus" reg="Mesovelia">M.</tp:taxon-name-part><tp:taxon-name-part taxon-name-part-type="species" reg="thermalis">thermalis</tp:taxon-name-part></tp:taxon-name></italic> share the same habitat in some affirmed cases and identification of known <italic><tp:taxon-name><tp:taxon-name-part taxon-name-part-type="genus" reg="Mesovelia">Mesovelia</tp:taxon-name-part></tp:taxon-name></italic> species in Korea requires microscopic observation of both sexes. Therefore, re-examination of previously reported sites of <italic><tp:taxon-name><tp:taxon-name-part taxon-name-part-type="genus" reg="Mesovelia">M.</tp:taxon-name-part><tp:taxon-name-part taxon-name-part-type="species" reg="vittigera">vittigera</tp:taxon-name-part></tp:taxon-name></italic> in Korea will be critical to clarify the distribution of <italic><tp:taxon-name><tp:taxon-name-part taxon-name-part-type="genus" reg="Mesovelia">Mesovelia</tp:taxon-name-part></tp:taxon-name></italic> species in South Korea.</p></tp:treatment-sec><tp:treatment-sec><!--Section generated to contain objects referenced in tp:taxon-treatment.--><fig id="F12020861" position="float" orientation="portrait"><object-id xmlns:xlink="http://www.w3.org/1999/xlink" content-type="arpha" xlink:type="simple">F434DA9B-514E-5005-AD2C-3240F03FDBD0</object-id><object-id xmlns:xlink="http://www.w3.org/1999/xlink" content-type="doi" xlink:type="simple">10.3897/BDJ.12.e136390.figure2</object-id><label>Figure 2.</label><caption><p><bold>Habitat and live individuals of Korean <tp:taxon-name><tp:taxon-name-part taxon-name-part-type="family">Mesoveliidae</tp:taxon-name-part></tp:taxon-name> species. A</bold> Habitat of <italic><tp:taxon-name><tp:taxon-name-part taxon-name-part-type="genus" reg="Mesovelia">M.</tp:taxon-name-part><tp:taxon-name-part taxon-name-part-type="species" reg="vittigera">vittigera</tp:taxon-name-part></tp:taxon-name></italic> - lotus cultivation area covered with floating vegetation; <bold>B</bold> <italic><tp:taxon-name><tp:taxon-name-part taxon-name-part-type="genus" reg="Mesovelia">M.</tp:taxon-name-part><tp:taxon-name-part taxon-name-part-type="species" reg="vittigera">vittigera</tp:taxon-name-part></tp:taxon-name></italic>, female, collected from this locality; <bold>C</bold> Habitat of <italic><tp:taxon-name><tp:taxon-name-part taxon-name-part-type="genus" reg="Mesovelia">M.</tp:taxon-name-part><tp:taxon-name-part taxon-name-part-type="species" reg="thermalis">thermalis</tp:taxon-name-part></tp:taxon-name></italic> - natural pond with abundant emergent and floating vegetation; <bold>D</bold> <italic><tp:taxon-name><tp:taxon-name-part taxon-name-part-type="genus" reg="Mesovelia">M.</tp:taxon-name-part><tp:taxon-name-part taxon-name-part-type="species" reg="thermalis">thermalis</tp:taxon-name-part></tp:taxon-name></italic>, female, collected from this locality; <bold>E</bold> Habitat of <italic><tp:taxon-name><tp:taxon-name-part taxon-name-part-type="genus" reg="Speovelia">S.</tp:taxon-name-part><tp:taxon-name-part taxon-name-part-type="species" reg="maritima">maritima</tp:taxon-name-part></tp:taxon-name></italic>, concrete tetrapod structures on the rocky shore; <bold>F</bold> <italic><tp:taxon-name><tp:taxon-name-part taxon-name-part-type="genus" reg="Speovelia">S.</tp:taxon-name-part><tp:taxon-name-part taxon-name-part-type="species" reg="maritima">maritima</tp:taxon-name-part></tp:taxon-name></italic>, female, collected from this locality.</p></caption><graphic xmlns:xlink="http://www.w3.org/1999/xlink" xlink:href="bdj-12-e136390-g002.png" position="float" id="oo_1126313.png" orientation="portrait" xlink:type="simple"><uri content-type="original_file" xlink:type="simple">https://binary.pensoft.net/fig/1126313</uri></graphic></fig></tp:treatment-sec><ref-list><ref id="B12020604"><element-citation xmlns:xlink="http://www.w3.org/1999/xlink" publication-type="chapter" xlink:type="simple"><person-group person-group-type="author"><name name-style="western"><surname>Andersen</surname><given-names>N. M</given-names></name></person-group><year>1995</year><chapter-title>Infraorder Gerromorpha Popov, 1971</chapter-title><person-group person-group-type="editor"><name name-style="western"><surname>Aukema</surname><given-names>B</given-names></name><name name-style="western"><surname>Rieger</surname><given-names>C</given-names></name></person-group><source>Catalogue of the <tp:taxon-name><tp:taxon-name-part taxon-name-part-type="suborder">Heteroptera</tp:taxon-name-part></tp:taxon-name> of the Palaearctic Region</source><volume>Volume 1. Enicocephalomorpha, Dipsocoromorpha, Nepomorpha, Gerromorpha and Leptopodomorpha</volume><publisher-name>The Netherlands Entomological Society</publisher-name><publisher-loc>Amsterdam</publisher-loc><size units="page">77-79</size></element-citation></ref><ref id="B12020684"><element-citation xmlns:xlink="http://www.w3.org/1999/xlink" publication-type="book" xlink:type="simple"><person-group person-group-type="author"><name name-style="western"><surname>Kwon</surname><given-names>Y. J</given-names></name><name name-style="western"><surname>Suh</surname><given-names>S. J</given-names></name><name name-style="western"><surname>Kim</surname><given-names>J. A</given-names></name></person-group><year>2001</year><source><tp:taxon-name><tp:taxon-name-part taxon-name-part-type="order">Hemiptera</tp:taxon-name-part></tp:taxon-name> - Economic Insects of Korea 18 - <tp:taxon-name><tp:taxon-name-part taxon-name-part-type="class">Insecta</tp:taxon-name-part></tp:taxon-name> Koreana Supplement 25</source><publisher-name>National Institute of Agricultural Science and Technology</publisher-name><publisher-loc>Suwon</publisher-loc><size units="page">513</size></element-citation></ref><ref id="B12020574"><element-citation xmlns:xlink="http://www.w3.org/1999/xlink" publication-type="article" xlink:type="simple"><person-group person-group-type="author"><name name-style="western"><surname>Jorigtoo</surname><given-names>N</given-names></name><name name-style="western"><surname>Qi</surname><given-names>B</given-names></name></person-group><year>1996</year><article-title>Study on the aquatic and semiaquatic bugs from Inner Mongolia, China (I) - <tp:taxon-name><tp:taxon-name-part taxon-name-part-type="family">Hydrometridae</tp:taxon-name-part></tp:taxon-name> &amp; <tp:taxon-name><tp:taxon-name-part taxon-name-part-type="family">Mesoveliidae</tp:taxon-name-part></tp:taxon-name></article-title><source>Journal of Inner Mongolia Normal University (Natural Sciences)</source><volume>3</volume><fpage>71</fpage><lpage>73</lpage></element-citation></ref><ref id="B12135676"><element-citation xmlns:xlink="http://www.w3.org/1999/xlink" publication-type="book" xlink:type="simple"><person-group person-group-type="author"><name name-style="western"><surname>Hayashi</surname><given-names>M</given-names></name><name name-style="western"><surname>Miyamoto</surname><given-names>S</given-names></name></person-group><year>2018</year><source><tp:taxon-name><tp:taxon-name-part taxon-name-part-type="order">Hemiptera</tp:taxon-name-part></tp:taxon-name>. In: Kawai, T. &amp; Tanida, T. (Eds.), Aquatic Insects of Japan: Manual with Keys and Illustrations</source><edition>2nd Edition</edition><publisher-name>Tokai University Press</publisher-name><publisher-loc>Hiratsuka</publisher-loc><size units="page">329−427</size><comment content-type="language">Japanese</comment></element-citation></ref><ref id="B12020779"><element-citation xmlns:xlink="http://www.w3.org/1999/xlink" publication-type="book" xlink:type="simple"><person-group person-group-type="author"><name name-style="western"><surname>Nakajima</surname><given-names>J</given-names></name><name name-style="western"><surname>Hayashi</surname><given-names>M</given-names></name><name name-style="western"><surname>Ishida</surname><given-names>K</given-names></name><name name-style="western"><surname>Kitano</surname><given-names>T</given-names></name><name name-style="western"><surname>Yoshitomi</surname><given-names>H</given-names></name></person-group><year>2020</year><source>Aquatic <tp:taxon-name><tp:taxon-name-part taxon-name-part-type="order">Coleoptera</tp:taxon-name-part></tp:taxon-name> and <tp:taxon-name><tp:taxon-name-part taxon-name-part-type="order">Hemiptera</tp:taxon-name-part></tp:taxon-name> of Japan</source><publisher-name>Bun-ichi Sogo Shuppan</publisher-name><publisher-loc>Tokyo</publisher-loc><size units="page">352</size></element-citation></ref><ref id="B12020646"><element-citation xmlns:xlink="http://www.w3.org/1999/xlink" publication-type="chapter" xlink:type="simple"><person-group person-group-type="author"><name name-style="western"><surname>Kanyukova</surname><given-names>EV</given-names></name></person-group><year>1988</year><chapter-title>Infraorder Gerromorpha 12. Family Mesoveliidae</chapter-title><person-group person-group-type="editor"><name name-style="western"><surname>Ler</surname><given-names>P. A</given-names></name></person-group><source>Opredelitel’ nasekomykh Dal’nego Vostoka SSSR</source><volume>Vol. 2. Homoptera and Heteroptera</volume><publisher-name>Nauka</publisher-name><publisher-loc>Leningrad</publisher-loc><size units="page">30-31</size><comment content-type="language">Russian</comment></element-citation></ref><ref id="B12020820"><element-citation xmlns:xlink="http://www.w3.org/1999/xlink" publication-type="article" xlink:type="simple"><person-group person-group-type="author"><name name-style="western"><surname>Tanaka</surname><given-names>M</given-names></name></person-group><year>1937</year><article-title>Note on some hitherto unrecorded <tp:taxon-name><tp:taxon-name-part taxon-name-part-type="suborder">Heteroptera</tp:taxon-name-part></tp:taxon-name> from Chôsen</article-title><source>The Entomological World</source><volume>5</volume><issue>44</issue><fpage>724</fpage><lpage>726</lpage><comment content-type="language">Japanese</comment></element-citation></ref><ref id="B12020829"><element-citation xmlns:xlink="http://www.w3.org/1999/xlink" publication-type="article" xlink:type="simple"><person-group person-group-type="author"><name name-style="western"><surname>Tanaka</surname><given-names>M</given-names></name></person-group><year>1939</year><article-title><tp:taxon-name><tp:taxon-name-part taxon-name-part-type="suborder">Heteroptera</tp:taxon-name-part></tp:taxon-name> of Chosen (2)</article-title><source>The Entomological World</source><volume>7</volume><issue>61</issue><fpage>131</fpage><lpage>144</lpage><comment content-type="language">Japanese</comment></element-citation></ref><ref id="B12020761"><element-citation xmlns:xlink="http://www.w3.org/1999/xlink" publication-type="article" xlink:type="simple"><person-group person-group-type="author"><name name-style="western"><surname>Miyamoto</surname><given-names>S</given-names></name><name name-style="western"><surname>Lee</surname><given-names>C. E</given-names></name></person-group><year>1963</year><article-title>Water striders of Korea (<tp:taxon-name><tp:taxon-name-part taxon-name-part-type="order">Hemiptera</tp:taxon-name-part></tp:taxon-name>, <tp:taxon-name><tp:taxon-name-part taxon-name-part-type="suborder">Heteroptera</tp:taxon-name-part></tp:taxon-name>)</article-title><source>Kontyû</source><volume>31</volume><fpage>33</fpage><lpage>47</lpage></element-citation></ref><ref id="B12020770"><element-citation xmlns:xlink="http://www.w3.org/1999/xlink" publication-type="article" xlink:type="simple"><person-group person-group-type="author"><name name-style="western"><surname>Miyamoto</surname><given-names>S</given-names></name><name name-style="western"><surname>Lee</surname><given-names>C. E</given-names></name></person-group><year>1966</year><article-title><tp:taxon-name><tp:taxon-name-part taxon-name-part-type="suborder">Heteroptera</tp:taxon-name-part></tp:taxon-name> of Quelpart Island (Chejudo)</article-title><source>Sieboldia</source><volume>3</volume><issue>4</issue><fpage>313</fpage><lpage>411</lpage></element-citation></ref><ref id="B12020565"><element-citation xmlns:xlink="http://www.w3.org/1999/xlink" publication-type="article" xlink:type="simple"><person-group person-group-type="author"><name name-style="western"><surname>Horváth</surname><given-names>G</given-names></name></person-group><year>1915</year><article-title>Monographie des Mésovéliides</article-title><source>Annales Historico-Naturales Musei Nationalis Hungarici</source><volume>13</volume><fpage>535</fpage><lpage>556</lpage></element-citation></ref><ref id="B12020735"><element-citation xmlns:xlink="http://www.w3.org/1999/xlink" publication-type="book" xlink:type="simple"><person-group person-group-type="author"><name name-style="western"><surname>Education</surname><given-names>Ministry of</given-names></name></person-group><year>1988</year><source>Illustrated Encyclopedia of Fauna &amp; Flora of Korea</source><volume>vol. 30. Aquatic Insects</volume><publisher-name>Ministry of Education (Korea)</publisher-name><publisher-loc>Seoul</publisher-loc><size units="page">840</size><comment content-type="language">Korean</comment></element-citation></ref><ref id="B12020847"><element-citation xmlns:xlink="http://www.w3.org/1999/xlink" publication-type="book" xlink:type="simple"><person-group person-group-type="author"><name name-style="western"><surname>Yoon</surname><given-names>I. B</given-names></name></person-group><year>1995</year><source>수서곤충검색도설 [Aquatic Insects Search Guide]</source><publisher-name>Jeonghangsa</publisher-name><publisher-loc>Seoul</publisher-loc><size units="page">262</size><comment content-type="language">Korean</comment></element-citation></ref><ref id="B12020700"><element-citation xmlns:xlink="http://www.w3.org/1999/xlink" publication-type="article" xlink:type="simple"><person-group person-group-type="author"><name name-style="western"><surname>Lee</surname><given-names>C. E</given-names></name><name name-style="western"><surname>Kwon</surname><given-names>Y. J</given-names></name></person-group><year>1991</year><article-title>Annotated check list of <tp:taxon-name><tp:taxon-name-part taxon-name-part-type="order">Hemiptera</tp:taxon-name-part></tp:taxon-name> from Korea. Parts I-V</article-title><source>Nature and Life (Korea)</source><volume>21</volume><issue>1</issue><fpage>1</fpage><lpage>71</lpage></element-citation></ref><ref id="B12020718"><element-citation xmlns:xlink="http://www.w3.org/1999/xlink" publication-type="book" xlink:type="simple"><person-group person-group-type="author"><name name-style="western"><surname>Lee</surname><given-names>S</given-names></name><name name-style="western"><surname>Jung</surname><given-names>S</given-names></name><name name-style="western"><surname>Duwal</surname><given-names>R. K</given-names></name><name name-style="western"><surname>Song</surname><given-names>H</given-names></name></person-group><year>2013</year><source>National List of Species of Korea - Insect (<tp:taxon-name><tp:taxon-name-part taxon-name-part-type="order">Hemiptera</tp:taxon-name-part></tp:taxon-name> I: <tp:taxon-name><tp:taxon-name-part taxon-name-part-type="suborder">Heteroptera</tp:taxon-name-part></tp:taxon-name>)</source><publisher-name>National Institute of Biological Resources</publisher-name><publisher-loc>Incheon</publisher-loc><size units="page">238</size></element-citation></ref><ref id="B12020676"><element-citation xmlns:xlink="http://www.w3.org/1999/xlink" publication-type="book" xlink:type="simple"><person-group person-group-type="author"><name name-style="western"><surname>Entomology</surname><given-names>Korean Society of Applied</given-names></name><name name-style="western"><surname>Korea</surname><given-names>The Entomological Society of</given-names></name></person-group><year>2021</year><source>Check List of Insects from Korea</source><publisher-name>Paper and Pencil</publisher-name><publisher-loc>Daegu</publisher-loc><size units="page">1055</size></element-citation></ref><ref id="B12020812"><element-citation xmlns:xlink="http://www.w3.org/1999/xlink" publication-type="website" xlink:type="simple"><person-group person-group-type="author"><name name-style="western"><surname>Resources</surname><given-names>National Institute of Biological</given-names></name></person-group><article-title>National List of Species of Korea</article-title><uri xlink:type="simple">https://species.nibr.go.kr/nibrStats/statDownPage.do?artNo=1839</uri><date-in-citation content-type="access-date">2024-07-15T00:31:40+00:00</date-in-citation></element-citation></ref><ref id="B12020709"><element-citation xmlns:xlink="http://www.w3.org/1999/xlink" publication-type="article" xlink:type="simple"><person-group person-group-type="author"><name name-style="western"><surname>Lee</surname><given-names>C. E</given-names></name><name name-style="western"><surname>Miyamoto</surname><given-names>S</given-names></name><name name-style="western"><surname>Kerzhner</surname><given-names>I. M</given-names></name></person-group><year>1994</year><article-title>Additions and corrections to the list of Korean <tp:taxon-name><tp:taxon-name-part taxon-name-part-type="suborder">Heteroptera</tp:taxon-name-part></tp:taxon-name></article-title><source>Nature and Life (Korea)</source><volume>24</volume><issue>1/2</issue><fpage>1</fpage><lpage>34</lpage></element-citation></ref></ref-list></tp:taxon-treatment>
