# Supplementary material for: New data on the fauna of the water treaders (Hemiptera, Mesoveliidae) of Korea
Source: Biodivers Data J. 2024 Oct 14;12:e136390. doi: 10.3897/BDJ.12.e136390 (PMC11494210; doi:10.3897/BDJ.12.e136390)
Supplement: XML Treatment for Speovelia maritima [file BDJ.12.e136390-treatment4.xml]

<!DOCTYPE tp:taxon-treatment
  PUBLIC "-//TaxonX//DTD Taxonomic Treatment Publishing DTD v0 20100105//EN" "tax-treatment-NSO.dtd">
<tp:taxon-treatment xmlns:tp="http://www.plazi.org/taxpub"><tp:treatment-meta><mixed-citation publication-type="journal"><person-group><name><surname>Yang</surname><given-names>Seokin</given-names></name><name><surname>Kim</surname><given-names>Wonwoong</given-names></name></person-group><article-title>New data on the fauna of the water treaders (<tp:taxon-name><tp:taxon-name-part taxon-name-part-type="order">Hemiptera</tp:taxon-name-part></tp:taxon-name>, <tp:taxon-name><tp:taxon-name-part taxon-name-part-type="family">Mesoveliidae</tp:taxon-name-part></tp:taxon-name>) of Korea</article-title><source>Biodivers Data J</source><day>14</day><month>10</month><year>2024</year><volume>12</volume><pub-id pub-id-type="doi">10.3897/BDJ.12.e136390</pub-id></mixed-citation></tp:treatment-meta><tp:nomenclature><tp:taxon-name>
            <object-id xmlns:xlink="http://www.w3.org/1999/xlink" content-type="arpha" xlink:type="simple">E3BCA4C4-B67A-5138-8E7C-110F5F189DAB</object-id>
            <tp:taxon-name-part taxon-name-part-type="genus">Speovelia</tp:taxon-name-part>
            <tp:taxon-name-part taxon-name-part-type="species">maritima</tp:taxon-name-part>
          </tp:taxon-name><tp:taxon-authority>Esaki, 1929</tp:taxon-authority></tp:nomenclature><tp:treatment-sec sec-type="materials"><title>Materials</title><list list-type="alpha-lower" list-content="occurrences"><list-item><p><bold>Type status:</bold> <named-content xmlns:xlink="http://www.w3.org/1999/xlink" content-type="dwc:typeStatus" xlink:type="simple">Other material</named-content>. <bold>Occurrence:</bold> recordedBy: <named-content xmlns:xlink="http://www.w3.org/1999/xlink" content-type="dwc:recordedBy" xlink:type="simple">Seokin Yang &amp; Wonwoong Kim</named-content>; individualCount: <named-content xmlns:xlink="http://www.w3.org/1999/xlink" content-type="dwc:individualCount" xlink:type="simple">30</named-content>; sex: <named-content xmlns:xlink="http://www.w3.org/1999/xlink" content-type="dwc:sex" xlink:type="simple">1♂, 29♀</named-content>; lifeStage: <named-content xmlns:xlink="http://www.w3.org/1999/xlink" content-type="dwc:lifeStage" xlink:type="simple">adult</named-content>; occurrenceID: <named-content xmlns:xlink="http://www.w3.org/1999/xlink" content-type="dwc:occurrenceID" xlink:type="simple">47D5B533-C944-573F-9016-9A536A361926</named-content>; <bold>Taxon:</bold> scientificName: <named-content xmlns:xlink="http://www.w3.org/1999/xlink" content-type="dwc:scientificName" xlink:type="simple"><italic><tp:taxon-name><tp:taxon-name-part taxon-name-part-type="genus" reg="Speovelia">Speovelia</tp:taxon-name-part><tp:taxon-name-part taxon-name-part-type="species" reg="maritima">maritima</tp:taxon-name-part></tp:taxon-name></italic> Esaki, 1929</named-content>; family: <named-content xmlns:xlink="http://www.w3.org/1999/xlink" content-type="dwc:family" xlink:type="simple"><tp:taxon-name><tp:taxon-name-part taxon-name-part-type="family">Mesoveliidae</tp:taxon-name-part></tp:taxon-name></named-content>; genus: <named-content xmlns:xlink="http://www.w3.org/1999/xlink" content-type="dwc:genus" xlink:type="simple"><tp:taxon-name><tp:taxon-name-part taxon-name-part-type="genus">Speovelia</tp:taxon-name-part></tp:taxon-name></named-content>; specificEpithet: <named-content xmlns:xlink="http://www.w3.org/1999/xlink" content-type="dwc:specificEpithet" xlink:type="simple"><italic><tp:taxon-name><tp:taxon-name-part taxon-name-part-type="genus" reg="Speovelia"/><tp:taxon-name-part taxon-name-part-type="species" reg="maritima">maritima</tp:taxon-name-part></tp:taxon-name></italic></named-content>; scientificNameAuthorship: <named-content xmlns:xlink="http://www.w3.org/1999/xlink" content-type="dwc:scientificNameAuthorship" xlink:type="simple">Esaki, 1929</named-content>; <bold>Location:</bold> country: <named-content xmlns:xlink="http://www.w3.org/1999/xlink" content-type="dwc:country" xlink:type="simple">Republic of Korea</named-content>; stateProvince: <named-content xmlns:xlink="http://www.w3.org/1999/xlink" content-type="dwc:stateProvince" xlink:type="simple">Chungcheongnam-do</named-content>; locality: <named-content xmlns:xlink="http://www.w3.org/1999/xlink" content-type="dwc:locality" xlink:type="simple">Sinheuk-dong (<named-content content-type="dwc:verbatimCoordinates" xlink:type="simple">36.323476, 126.502176</named-content>), Boryeong-si</named-content>; <bold>Identification:</bold> identifiedBy: <named-content xmlns:xlink="http://www.w3.org/1999/xlink" content-type="dwc:identifiedBy" xlink:type="simple">Seokin Yang &amp; Wonwoong Kim</named-content>; <bold>Event:</bold> eventDate: <named-content xmlns:xlink="http://www.w3.org/1999/xlink" content-type="dwc:eventDate" xlink:type="simple">19.vi.2024</named-content></p></list-item><list-item><p><bold>Type status:</bold> <named-content xmlns:xlink="http://www.w3.org/1999/xlink" content-type="dwc:typeStatus" xlink:type="simple">Other material</named-content>. <bold>Occurrence:</bold> recordedBy: <named-content xmlns:xlink="http://www.w3.org/1999/xlink" content-type="dwc:recordedBy" xlink:type="simple">Seokin Yang &amp; Woochan Seo</named-content>; individualCount: <named-content xmlns:xlink="http://www.w3.org/1999/xlink" content-type="dwc:individualCount" xlink:type="simple">58</named-content>; sex: <named-content xmlns:xlink="http://www.w3.org/1999/xlink" content-type="dwc:sex" xlink:type="simple">58♀</named-content>; lifeStage: <named-content xmlns:xlink="http://www.w3.org/1999/xlink" content-type="dwc:lifeStage" xlink:type="simple">adult</named-content>; occurrenceID: <named-content xmlns:xlink="http://www.w3.org/1999/xlink" content-type="dwc:occurrenceID" xlink:type="simple">00AB13E4-9BF0-5B64-81AE-43835A957CD1</named-content>; <bold>Taxon:</bold> scientificName: <named-content xmlns:xlink="http://www.w3.org/1999/xlink" content-type="dwc:scientificName" xlink:type="simple"><italic><tp:taxon-name><tp:taxon-name-part taxon-name-part-type="genus" reg="Speovelia">Speovelia</tp:taxon-name-part><tp:taxon-name-part taxon-name-part-type="species" reg="maritima">maritima</tp:taxon-name-part></tp:taxon-name></italic> Esaki, 1929</named-content>; family: <named-content xmlns:xlink="http://www.w3.org/1999/xlink" content-type="dwc:family" xlink:type="simple"><tp:taxon-name><tp:taxon-name-part taxon-name-part-type="family">Mesoveliidae</tp:taxon-name-part></tp:taxon-name></named-content>; genus: <named-content xmlns:xlink="http://www.w3.org/1999/xlink" content-type="dwc:genus" xlink:type="simple"><tp:taxon-name><tp:taxon-name-part taxon-name-part-type="genus">Speovelia</tp:taxon-name-part></tp:taxon-name></named-content>; specificEpithet: <named-content xmlns:xlink="http://www.w3.org/1999/xlink" content-type="dwc:specificEpithet" xlink:type="simple"><italic><tp:taxon-name><tp:taxon-name-part taxon-name-part-type="genus" reg="Speovelia"/><tp:taxon-name-part taxon-name-part-type="species" reg="maritima">maritima</tp:taxon-name-part></tp:taxon-name></italic></named-content>; scientificNameAuthorship: <named-content xmlns:xlink="http://www.w3.org/1999/xlink" content-type="dwc:scientificNameAuthorship" xlink:type="simple">Esaki, 1929</named-content>; <bold>Location:</bold> country: <named-content xmlns:xlink="http://www.w3.org/1999/xlink" content-type="dwc:country" xlink:type="simple">Republic of Korea</named-content>; stateProvince: <named-content xmlns:xlink="http://www.w3.org/1999/xlink" content-type="dwc:stateProvince" xlink:type="simple">Chungcheongnam-do</named-content>; locality: <named-content xmlns:xlink="http://www.w3.org/1999/xlink" content-type="dwc:locality" xlink:type="simple">Sinheuk-dong (<named-content content-type="dwc:verbatimCoordinates" xlink:type="simple">36.323476, 126.502176</named-content>), Boryeong-si</named-content>; <bold>Identification:</bold> identifiedBy: <named-content xmlns:xlink="http://www.w3.org/1999/xlink" content-type="dwc:identifiedBy" xlink:type="simple">Seokin Yang &amp; Wonwoong Kim</named-content>; <bold>Event:</bold> eventDate: <named-content xmlns:xlink="http://www.w3.org/1999/xlink" content-type="dwc:eventDate" xlink:type="simple">03.vii.2024</named-content></p></list-item></list></tp:treatment-sec><tp:treatment-sec sec-type="Distribution"><title>Distribution</title><p>Korea (CN), Japan (Hokkaido, Honshu, Izu Islands, Ogasawara Islands, Oki Islands, Shikoku, Kyushu, Nansei Islands) (<xref ref-type="bibr" rid="B12135676">Hayashi and Miyamoto 2018</xref>, <xref ref-type="bibr" rid="B12020779">Nakajima et al. 2020</xref>).</p></tp:treatment-sec><tp:treatment-sec sec-type="Biology"><title>Biology</title><p>According to <xref ref-type="bibr" rid="B12020452">Esaki (1929)</xref> and <xref ref-type="bibr" rid="B12020431">Yuasa (1929)</xref>, this species dwells on the walls of moist littoral caves where external lights are completely absent. Several distributional records from various localities along the coastline of Japan have been published since, but detailed information on its life history is scarce (cf. <xref ref-type="bibr" rid="B12020726">Matsuda (2016)</xref>).</p><p>We collected a number of specimens on the coast of the Yellow Sea, where sandy beaches meet rocky shores and concrete tetrapods (Fig. <xref ref-type="fig" rid="F12020861">2</xref>E). Confirmed habitats were relatively dry and not submerged even in high tides. Large numbers of <italic><tp:taxon-name><tp:taxon-name-part taxon-name-part-type="genus" reg="Speovelia">S.</tp:taxon-name-part><tp:taxon-name-part taxon-name-part-type="species" reg="maritima">maritima</tp:taxon-name-part></tp:taxon-name></italic> were found actively crawling on the concrete tetrapods and rocks at night. Despite diligent searching, no single individual was found active during the daytime. Taken together, our observations imply that <italic><tp:taxon-name><tp:taxon-name-part taxon-name-part-type="genus" reg="Speovelia">S.</tp:taxon-name-part><tp:taxon-name-part taxon-name-part-type="species" reg="maritima">maritima</tp:taxon-name-part></tp:taxon-name></italic> could be nocturnal, hiding inside the littoral caves or rocky clefts during the day. In addition, an imbalance in sex ratio was found during the survey: one male amongst 29 females in the first field collection in June and 58 females in the second collection in July. No single nymph was confirmed in both surveys.</p></tp:treatment-sec><tp:treatment-sec sec-type="Notes"><title>Notes</title><p>New record for Korea. This species was previously known as a Japanese endemic.</p><sec sec-type="Korean vernacular name"><title>Korean vernacular name</title><p>"Ba-da-mul-no-lin-jae" referring to the maritime habitat.</p></sec></tp:treatment-sec><tp:treatment-sec><!--Section generated to contain objects referenced in tp:taxon-treatment.--><fig id="F12020861" position="float" orientation="portrait"><object-id xmlns:xlink="http://www.w3.org/1999/xlink" content-type="arpha" xlink:type="simple">F434DA9B-514E-5005-AD2C-3240F03FDBD0</object-id><object-id xmlns:xlink="http://www.w3.org/1999/xlink" content-type="doi" xlink:type="simple">10.3897/BDJ.12.e136390.figure2</object-id><label>Figure 2.</label><caption><p><bold>Habitat and live individuals of Korean <tp:taxon-name><tp:taxon-name-part taxon-name-part-type="family">Mesoveliidae</tp:taxon-name-part></tp:taxon-name> species. A</bold> Habitat of <italic><tp:taxon-name><tp:taxon-name-part taxon-name-part-type="genus" reg="Mesovelia">M.</tp:taxon-name-part><tp:taxon-name-part taxon-name-part-type="species" reg="vittigera">vittigera</tp:taxon-name-part></tp:taxon-name></italic> - lotus cultivation area covered with floating vegetation; <bold>B</bold> <italic><tp:taxon-name><tp:taxon-name-part taxon-name-part-type="genus" reg="Mesovelia">M.</tp:taxon-name-part><tp:taxon-name-part taxon-name-part-type="species" reg="vittigera">vittigera</tp:taxon-name-part></tp:taxon-name></italic>, female, collected from this locality; <bold>C</bold> Habitat of <italic><tp:taxon-name><tp:taxon-name-part taxon-name-part-type="genus" reg="Mesovelia">M.</tp:taxon-name-part><tp:taxon-name-part taxon-name-part-type="species" reg="thermalis">thermalis</tp:taxon-name-part></tp:taxon-name></italic> - natural pond with abundant emergent and floating vegetation; <bold>D</bold> <italic><tp:taxon-name><tp:taxon-name-part taxon-name-part-type="genus" reg="Mesovelia">M.</tp:taxon-name-part><tp:taxon-name-part taxon-name-part-type="species" reg="thermalis">thermalis</tp:taxon-name-part></tp:taxon-name></italic>, female, collected from this locality; <bold>E</bold> Habitat of <italic><tp:taxon-name><tp:taxon-name-part taxon-name-part-type="genus" reg="Speovelia">S.</tp:taxon-name-part><tp:taxon-name-part taxon-name-part-type="species" reg="maritima">maritima</tp:taxon-name-part></tp:taxon-name></italic>, concrete tetrapod structures on the rocky shore; <bold>F</bold> <italic><tp:taxon-name><tp:taxon-name-part taxon-name-part-type="genus" reg="Speovelia">S.</tp:taxon-name-part><tp:taxon-name-part taxon-name-part-type="species" reg="maritima">maritima</tp:taxon-name-part></tp:taxon-name></italic>, female, collected from this locality.</p></caption><graphic xmlns:xlink="http://www.w3.org/1999/xlink" xlink:href="bdj-12-e136390-g002.png" position="float" id="oo_1126313.png" orientation="portrait" xlink:type="simple"><uri content-type="original_file" xlink:type="simple">https://binary.pensoft.net/fig/1126313</uri></graphic></fig></tp:treatment-sec><ref-list><ref id="B12135676"><element-citation xmlns:xlink="http://www.w3.org/1999/xlink" publication-type="book" xlink:type="simple"><person-group person-group-type="author"><name name-style="western"><surname>Hayashi</surname><given-names>M</given-names></name><name name-style="western"><surname>Miyamoto</surname><given-names>S</given-names></name></person-group><year>2018</year><source><tp:taxon-name><tp:taxon-name-part taxon-name-part-type="order">Hemiptera</tp:taxon-name-part></tp:taxon-name>. In: Kawai, T. &amp; Tanida, T. (Eds.), Aquatic Insects of Japan: Manual with Keys and Illustrations</source><edition>2nd Edition</edition><publisher-name>Tokai University Press</publisher-name><publisher-loc>Hiratsuka</publisher-loc><size units="page">329−427</size><comment content-type="language">Japanese</comment></element-citation></ref><ref id="B12020779"><element-citation xmlns:xlink="http://www.w3.org/1999/xlink" publication-type="book" xlink:type="simple"><person-group person-group-type="author"><name name-style="western"><surname>Nakajima</surname><given-names>J</given-names></name><name name-style="western"><surname>Hayashi</surname><given-names>M</given-names></name><name name-style="western"><surname>Ishida</surname><given-names>K</given-names></name><name name-style="western"><surname>Kitano</surname><given-names>T</given-names></name><name name-style="western"><surname>Yoshitomi</surname><given-names>H</given-names></name></person-group><year>2020</year><source>Aquatic <tp:taxon-name><tp:taxon-name-part taxon-name-part-type="order">Coleoptera</tp:taxon-name-part></tp:taxon-name> and <tp:taxon-name><tp:taxon-name-part taxon-name-part-type="order">Hemiptera</tp:taxon-name-part></tp:taxon-name> of Japan</source><publisher-name>Bun-ichi Sogo Shuppan</publisher-name><publisher-loc>Tokyo</publisher-loc><size units="page">352</size></element-citation></ref><ref id="B12020452"><element-citation xmlns:xlink="http://www.w3.org/1999/xlink" publication-type="article" xlink:type="simple"><person-group person-group-type="author"><name name-style="western"><surname>Esaki</surname><given-names>Teiso</given-names></name></person-group><year>1929</year><article-title>XXXV.—A remarkable speo-halophilous water-strider (<tp:taxon-name><tp:taxon-name-part taxon-name-part-type="suborder">Heteroptera</tp:taxon-name-part></tp:taxon-name>, <tp:taxon-name><tp:taxon-name-part taxon-name-part-type="family">Mesoveliidae</tp:taxon-name-part></tp:taxon-name>)</article-title><source>Annals and Magazine of Natural History</source><volume>4</volume><issue>22</issue><fpage>341</fpage><lpage>346</lpage><pub-id pub-id-type="doi">10.1080/00222932908673063</pub-id></element-citation></ref><ref id="B12020431"><element-citation xmlns:xlink="http://www.w3.org/1999/xlink" publication-type="article" xlink:type="simple"><person-group person-group-type="author"><name name-style="western"><surname>Yuasa</surname><given-names>Haciro</given-names></name></person-group><year>1929</year><article-title>XXXVI.—An ecological note on <italic><tp:taxon-name><tp:taxon-name-part taxon-name-part-type="genus" reg="Speovelia">Speovelia</tp:taxon-name-part><tp:taxon-name-part taxon-name-part-type="species" reg="maritima">maritima</tp:taxon-name-part></tp:taxon-name></italic> Esaki</article-title><source>Annals and Magazine of Natural History</source><volume>4</volume><issue>22</issue><fpage>346</fpage><lpage>349</lpage><pub-id pub-id-type="doi">10.1080/00222932908673064</pub-id></element-citation></ref><ref id="B12020726"><element-citation xmlns:xlink="http://www.w3.org/1999/xlink" publication-type="article" xlink:type="simple"><person-group person-group-type="author"><name name-style="western"><surname>Matsuda</surname><given-names>M</given-names></name></person-group><year>2016</year><article-title>下関市におけるウミミズカメムシの分布 [Distribution of <italic><tp:taxon-name><tp:taxon-name-part taxon-name-part-type="genus" reg="Speovelia">Speovelia</tp:taxon-name-part><tp:taxon-name-part taxon-name-part-type="species" reg="maritima">maritima</tp:taxon-name-part></tp:taxon-name></italic> in Shimonoseki City]</article-title><source>Bulletin of the Firefly Museum of Toyota Town</source><volume>8</volume><fpage>205</fpage><lpage>206</lpage><comment content-type="language">Japanese</comment></element-citation></ref></ref-list></tp:taxon-treatment>
